# Supplementary material for: LASSO-Nomogram model for ultrasound-atherosclerosis correlation and diagnostic verification in anterior circulation
Source: Front Neurol. 2025 Oct 13;16:1639160. doi: 10.3389/fneur.2025.1639160 (PMC12554440; doi:10.3389/fneur.2025.1639160)
Supplement: Supplementary file 1 [file Table_1.xlsx]

## Sheet: Sheet1
Age	Gender	History of Hypertension	History of Diabetes	History of Hyperlipidemia	Smoking History	High-Density Lipoprotein (HDL)	Low-Density Lipoprotein (LDL)	Total Cholesterol	Carotid Intima-Media Thickness (IMT)	Plaque Property	Stenosis Rate of Internal Carotid Artery	MCAPSV	MCAEDV	PI	RI	Grouping
66	1	1	1	1	1	1.05	5.16	3.98	1.1	1	57.51	92.68	52.71	1.18	0.6	1
68	1	1	1	1	1	1.67	3.84	4.82	1.4	1	49.22	106.92	59.02	1.33	0.54	1
54	1	1	1	1	1	1.37	5.9	5.83	1.11	1	54.88	119.16	64.44	1.28	0.58	1
87	1	1	1	1	1	0.87	3.7	3.78	0.83	1	50.01	118.16	64	1.19	0.64	1
70	1	1	1	1	1	1.29	3.99	4.47	1.1	1	57.96	109.25	60.03	0.74	0.5	1
70	1	1	1	1	1	1.1	4.01	5.77	1.16	1	41.83	59.17	37.85	0.92	0.7	1
60	1	1	1	1	1	0.92	3.2	6.58	1.28	1	64.25	116.56	63.25	0.94	0.6	1
58	1	1	1	1	1	1.2	5.51	5.7	1.04	1	71.11	147.79	77.13	0.85	0.69	1
50	1	1	1	1	1	1.45	3.43	6.3	1.28	1	60.55	125.59	67.32	0.56	0.68	1
59	1	1	1	1	1	2.08	3.41	6.09	1.38	1	40.16	108.07	59.56	0.95	0.66	1
62	1	1	1	1	1	0.74	4	5.62	1.54	1	52.85	116.27	63.07	1.34	0.56	1
71	1	1	1	1	1	0.84	2.63	4.23	1.26	1	60.31	61.99	39.03	0.99	0.51	1
55	1	1	1	1	1	1.03	4.16	8.1	1.28	1	46.8	104.15	57.76	0.78	0.63	1
74	1	1	1	1	1	1.39	3.75	5.29	1.24	1	57.13	98.61	55.31	1	0.6	1
59	1	1	1	1	1	0.77	2.87	6.43	1.32	1	56.3	105.86	58.57	1.02	0.4	1
50	1	1	1	1	1	1.48	4.32	3.76	1.1	1	36.79	120.12	64.85	0.84	0.57	1
69	1	1	1	1	1	1.63	5.07	5.27	1.32	1	60.06	139.19	73.33	1.15	0.58	1
69	1	1	1	1	1	0.68	3.19	3.37	0.99	1	73.4	114.7	62.47	1.14	0.55	1
60	1	1	1	1	1	1.19	3.33	4.18	1.17	1	59.56	134.45	71.32	0.89	0.51	1
60	1	1	1	1	1	1.37	2.25	5	0.91	1	66.79	71.71	43.37	0.88	0.48	1
61	1	1	1	1	1	0.44	5.04	5.55	1.44	1	50.23	166.89	85.6	0.84	0.79	1
61	1	1	1	1	1	1.45	5.17	6.24	0.8	1	57.31	135.48	71.72	1.24	0.77	1
71	1	1	1	1	1	1.98	2.94	7	1	1	57.51	134.8	71.34	0.79	0.64	1
57	1	1	1	1	1	1.12	3.54	4.63	0.9	1	64.36	129.52	68.99	0.98	0.71	1
57	1	1	1	1	1	1.83	4.23	4.88	1.41	1	75.44	151.76	78.9	1.14	0.5	1
55	1	1	1	1	1	1.46	3.58	4.23	1.06	1	61.12	84.18	48.91	0.98	0.77	1
61	1	1	1	1	1	1.68	3.24	5.57	1.2	1	51.28	150.4	78.3	0.68	0.61	1
79	1	1	1	1	1	1.36	5.26	2.9	1.1	1	55.42	109.33	60.06	1.11	0.5	1
68	1	1	1	1	1	1.11	6.25	5.32	1.46	1	70.83	134.75	71.36	1.11	0.48	1
57	1	1	1	1	1	1.75	2.81	5.96	1.11	1	48.72	84.17	48.9	0.93	0.68	1
66	1	1	1	1	1	1.19	3.11	4.04	1.06	1	58.68	84.47	49.02	1.02	0.54	1
57	1	1	1	1	1	0.27	3.25	5	1.29	1	43.65	103.74	57.57	0.83	0.73	1
45	1	1	1	1	1	1.53	4.39	5.91	1.39	1	58.58	119.49	64.6	0.95	0.38	1
72	1	1	1	1	1	1.33	2.77	6.86	1.02	1	61.69	73.06	44	1.09	0.64	1
73	1	1	1	1	1	1.06	4.67	3.52	1.66	1	52.07	58.36	37.4	0.64	0.42	1
68	1	1	1	1	1	1.35	2.83	7.17	1.06	1	57.51	112.31	61.43	1	0.56	1
59	1	1	1	1	1	1.31	3.79	1.58	0.97	1	59.89	100.57	56.21	1.08	0.61	1
77	1	1	1	1	1	1.57	2.76	3.75	1.03	1	39.1	148.07	77.32	0.91	0.63	1
76	1	1	1	1	1	1.05	2.91	6.84	1.08	1	42.84	96.45	54.39	1.37	0.53	1
68	1	1	1	1	1	1.34	4.43	6.18	1.05	1	51.56	140.12	73.75	1.02	0.56	1
50	1	1	1	1	1	1.94	4.99	5.8	1.32	1	72.69	104	57.75	0.83	0.54	1
66	1	1	1	1	1	1.37	4.41	0.91	1.57	1	51.33	118.52	64.21	1.12	0.61	1
53	1	1	1	1	1	1.21	2.3	4.51	0.95	1	52.87	46.06	32.01	1	0.79	1
71	1	1	1	1	1	1.03	5.5	4.24	1.23	1	63.95	103.75	57.6	0.66	0.52	1
64	1	1	1	1	1	0.94	4.4	5.8	1.12	1	49.83	91.03	51.94	1.37	0.6	1
72	1	1	1	1	1	1.19	4	3.81	1.28	1	60.89	84.9	49.22	0.7	0.56	1
37	1	1	1	1	1	1.28	3.75	4.2	1.2	1	78.01	83.07	48.44	0.8	0.58	1
65	1	1	1	1	1	0.62	4.32	5.8	1.25	1	47.94	151.7	78.9	0.89	0.41	1
66	1	1	1	1	1	1.1	4.58	5.8	1.56	1	39.9	155.36	80.57	1.31	0.61	1
58	1	1	1	1	1	1.41	3.8	4.3	1.25	1	63.05	67.05	41.32	0.66	0.55	1
50	1	1	1	1	1	0.91	4.3	6.54	1.35	1	60.89	77.38	45.88	0.78	0.52	1
58	1	1	1	1	1	2.18	2.64	5.91	0.95	1	37.66	65.02	40.37	0.95	0.57	1
62	1	1	1	1	1	1.18	2.85	5.42	1.27	1	56.79	84.52	49.05	1.22	0.5	1
56	1	1	1	1	1	0.99	4	4.87	0.93	1	60.51	128.68	68.69	0.97	0.54	1
56	1	1	1	1	1	1.11	2.17	5.92	1.18	1	66.84	108.3	59.62	0.88	0.62	1
70	1	1	1	1	1	0.56	3.69	4.56	1.56	1	54.01	90.5	51.73	1.05	0.52	1
55	1	1	1	1	1	1.48	4.39	5.28	1.31	1	70.32	124.49	66.81	0.86	0.63	1
71	1	1	1	1	1	0.6	3.64	7.15	1.74	1	50.34	113.78	62.06	0.76	0.55	1
67	1	1	1	1	1	1.56	5.08	7.2	1.2	1	34.13	126.01	67.45	0.87	0.64	1
69	1	1	1	1	1	0.93	2.59	4.62	1.21	1	55.56	130.76	69.58	0.99	0.69	1
61	1	1	1	1	1	2.19	3.61	6.2	0.98	1	51.75	158.8	81.98	0.79	0.7	1
48	1	1	1	1	1	0.85	4.07	6.83	1.28	1	65.87	139.2	73.34	1.1	0.76	1
63	1	1	1	1	1	1.11	4.29	5.72	1.27	1	62.61	12.51	17.06	0.9	0.7	1
61	1	1	1	1	1	0.84	2.85	4.99	1.16	1	63.75	91.01	51.93	1.09	0.6	1
58	1	1	1	1	1	1.24	5.16	5.42	1.01	1	57.51	126.74	67.76	1.08	0.61	1
54	1	1	1	1	1	1.36	3.47	4.51	1.47	1	56.87	93.42	53.09	1.22	0.63	1
63	1	1	1	1	1	0.11	3.57	5.32	1.08	1	44.66	93.54	53.01	1.08	0.5	1
66	1	1	1	1	1	1.88	2.58	4.94	0.99	1	57.51	99.52	55.7	1.04	0.68	1
54	1	1	1	1	1	0.93	5.23	4.4	1.16	1	44.9	103.78	57.71	0.65	0.62	1
67	1	1	1	1	1	1.15	3.08	3.39	1.03	1	51.27	115.84	62.96	1.07	0.6	1
63	1	1	1	1	1	1.29	3.48	4.38	1.06	1	64.64	80.1	47.13	1.34	0.52	1
42	1	1	1	1	1	1.33	4.38	3.8	1.39	1	40.12	121.09	65.26	1.3	0.45	1
51	1	1	1	1	1	1	4.02	5.43	1.21	1	41.12	144.39	75.64	1.01	0.55	1
66	1	1	1	1	1	1.34	4.79	2.43	1.07	1	68.06	125.69	67.3	1.56	0.56	1
67	1	1	1	1	1	0.87	5.56	5.96	1.29	1	49.07	121.13	65.3	1.09	0.53	1
78	1	1	1	1	1	1.71	2.39	5.06	1.19	1	38.97	108.82	59.82	1.06	0.61	1
57	1	1	1	1	1	1.53	5.95	4.31	1.19	1	53.97	113.11	61.81	0.94	0.56	1
56	1	1	1	1	1	1.73	4.34	4.86	0.89	1	53.27	94.51	53.51	0.88	0.53	1
67	1	1	1	1	1	1.15	3.39	2.75	1.11	1	64.83	148.56	77.5	0.75	0.46	1
68	1	1	1	1	1	1.65	4.37	4.8	1.22	1	57	83.87	48.76	0.95	0.5	1
65	1	1	1	1	1	1.03	4.25	4.99	1.48	1	48.33	108.3	59.61	1.3	0.64	1
74	1	1	1	1	1	1.59	4.65	4.34	1.33	1	47.48	70.59	42.88	1.05	0.57	1
85	1	1	1	1	1	0.63	4.24	5.6	1.51	1	60.96	90.75	51.83	0.92	0.63	1
72	1	1	1	1	1	1.57	1.85	7.53	1.14	1	60.3	50.56	33.95	0.73	0.53	1
68	1	1	1	1	1	1.23	4.55	6.12	0.86	1	50.72	142.92	74.94	0.57	0.6	1
57	1	1	1	1	1	1.33	3.17	4.81	1.21	1	57.55	113.93	62.18	1	0.6	1
69	1	1	1	1	1	1.63	4.37	5.99	1.41	1	73.48	108.64	59.72	1.13	0.6	1
61	1	1	1	1	1	1.06	3.61	4.62	1.21	1	45.76	137.64	72.62	0.96	0.61	1
61	1	1	1	1	1	1.14	2.83	5.53	1.84	1	55.09	92.94	52.81	1.15	0.66	1
59	1	1	1	1	1	1.21	2.5	4.59	1.66	1	45.15	118.53	64.18	0.78	0.38	1
60	1	1	1	1	1	1.32	2.75	4.1	1.19	1	52.46	106.05	58.59	1.11	0.34	1
72	1	1	0	1	1	1.07	4.32	5.95	1.08	1	64.24	134.89	71.45	0.96	0.64	1
70	1	1	0	1	1	1.32	2.44	5.5	1.52	1	56.27	118.98	64.35	1.01	0.5	1
56	1	1	0	1	1	1.54	5.51	5.72	1	1	59.26	115.08	62.6	0.99	0.48	1
65	1	1	0	1	1	1.36	6.35	4.6	1.16	1	63.36	75.23	44.97	1.33	0.71	1
73	1	1	0	1	1	1.49	3.37	4.29	1.39	1	62.22	137.79	72.72	1.04	0.62	1
72	1	1	0	1	1	1.09	4.23	5	1.39	1	50.97	89.99	51.47	1.16	0.58	1
69	1	1	0	1	1	1.38	5.31	5.51	1.16	1	55.46	119.86	64.77	0.91	0.63	1
50	1	1	0	1	1	0.92	4.82	4.37	1.33	1	69.11	109.44	60.14	1.12	0.63	1
70	1	1	0	1	1	1.83	4.67	4.23	1.09	1	57.89	112.07	61.26	1.17	0.62	1
53	1	1	0	1	1	1.3	4.19	4.6	1.03	1	52.91	87.65	50.49	1.38	0.58	1
60	1	1	0	1	1	1.81	5.16	4.87	1.09	1	36.44	122.47	65.89	0.96	0.63	1
48	1	1	0	1	1	1.34	2.17	5.99	0.87	1	56.62	81.26	47.62	0.97	0.49	1
57	1	1	0	1	1	0.56	5.63	3.7	1.14	1	74.1	97.76	54.89	1.24	0.58	1
61	1	1	0	1	1	1.11	4.62	4.85	1.43	1	65.18	80.44	47.24	0.87	0.6	1
59	1	1	0	1	1	1.62	4.62	4.24	1.15	1	49.57	81.34	47.67	0.97	0.64	1
59	1	1	0	1	1	1.11	3.57	3.45	1.1	1	76.31	100.67	56.19	0.92	0.53	1
49	1	1	0	1	1	0.94	2.89	5.23	0.87	1	58.48	104.78	58.08	0.98	0.56	1
67	1	1	0	1	1	0.93	4.15	4.28	0.94	1	50.55	102.93	57.23	0.88	0.52	1
57	1	1	0	1	1	0.98	3.21	5.31	1.48	1	64.93	64.81	40.26	1.29	0.78	1
58	1	1	0	1	1	1.58	3.51	5.32	0.76	1	62.22	75.46	45.03	1.09	0.66	1
73	1	1	0	1	1	1.52	2.81	4.33	0.89	1	73.35	138.82	73.2	0.81	0.55	1
69	1	1	0	1	0	1.41	4.97	5.51	0.96	1	63.54	124.33	66.71	1.33	0.58	1
68	1	1	0	1	0	1.14	4.39	5.73	1.13	1	60.52	112.77	61.57	1.19	0.43	1
66	1	1	0	1	0	0.85	5.23	4.88	1.07	1	50.83	118.18	64	1.21	0.56	1
71	1	1	0	1	0	0.99	4.43	7.91	1.24	1	57.06	130.38	69.45	1.23	0.72	1
61	1	1	0	1	0	1.26	3.38	5.91	1.23	1	47.64	156.87	81.16	1	0.49	1
68	1	1	0	1	0	1.54	3.67	6.7	0.83	1	57.51	168.03	86.14	0.75	0.66	1
70	1	1	0	1	0	1.14	2.97	5.09	1.14	1	59.69	100.94	56.3	0.84	0.58	1
65	1	1	0	1	0	1.55	5.73	4.2	1.5	1	80.6	136.19	71.97	1.17	0.52	1
57	1	1	0	1	0	1.03	4.8	6.18	1.23	1	46.91	137.46	72.58	1.25	0.6	1
64	1	1	0	0	0	1.66	3.18	3.81	1.63	1	36.44	99.69	55.77	1.3	0.69	1
71	1	1	0	0	0	1.27	2.67	6.7	1.11	1	45.53	86.99	50.12	0.95	0.44	1
52	1	1	0	0	0	1.1	2.12	6.57	1.32	1	61.88	69.94	42.53	1.25	0.38	1
51	1	1	0	0	0	0.92	3.07	4.9	1.24	1	57.64	113.39	61.89	0.76	0.45	1
61	1	1	0	0	0	1.92	3.29	4.94	1.37	1	68	141.36	74.31	1.12	0.63	1
62	1	1	0	0	0	1.23	4.7	5.8	0.96	1	72.62	129.64	69.1	1.02	0.65	1
67	1	1	0	0	0	2.03	2.7	4.16	1.03	1	59.81	107.82	59.4	1.14	0.61	1
65	1	1	0	0	0	0.65	3.52	6.03	1.27	1	75.58	46.9	32.36	0.84	0.63	1
67	1	1	0	0	0	0.78	5.17	4.27	1.29	1	47.6	107.93	59.47	1.23	0.66	1
69	1	1	0	0	0	1.46	4.48	6.35	1.28	1	61.37	114.48	62.36	0.72	0.59	1
50	1	1	0	0	0	1.35	4.04	6.2	1.24	1	69.9	94.58	53.6	1.1	0.68	1
68	1	1	0	0	0	1.76	2.73	5.37	1.17	1	66.05	110.07	60.39	0.92	0.6	1
72	1	1	0	0	0	1.3	5.47	6.49	1.39	1	59.62	80.16	47.11	1.21	0.57	1
68	1	1	0	0	0	0.56	2.49	6.81	1.41	1	63.91	119.26	64.5	1.07	0.65	1
57	1	1	0	0	0	0.03	4.76	5.77	1.23	1	50.12	99.67	55.81	0.71	0.45	1
46	1	1	0	0	0	1.38	4.78	3.2	1.05	1	44.05	134.39	71.22	0.9	0.48	1
68	1	1	0	0	0	0.92	3.51	4.26	1.27	1	45.97	61.05	38.62	1.32	0.43	1
57	1	1	0	0	0	1.56	3.14	5.26	1.13	1	66.41	106.35	58.73	0.92	0.52	1
63	1	1	0	0	0	1.71	5	6.54	1.15	1	53.73	142.85	74.94	1.15	0.7	1
56	1	1	0	0	0	1.54	3.23	4.08	1	1	60.31	81.28	47.61	1.19	0.53	1
78	1	1	0	0	0	1.73	4.67	6.48	1.25	1	70.91	106.7	58.88	1.06	0.6	1
56	1	1	0	0	0	1.34	2.47	6.53	1.38	0	47.33	132.22	70.24	0.86	0.73	1
57	1	1	0	0	0	0.73	4.11	7.16	0.93	0	53.45	141.65	74.4	1.13	0.58	1
68	1	1	0	0	0	0.75	4.27	4.73	1.23	0	69.01	136.26	72.02	0.45	0.61	1
69	1	1	0	0	0	0.8	3.95	8.23	1.32	0	69.36	91.78	52.24	1.07	0.54	1
66	1	1	0	0	0	1.56	3.39	3.67	1.25	0	55.1	133.04	70.58	1.19	0.59	1
69	1	1	0	0	0	1.1	1.96	4.62	1.06	0	60.39	107.55	59.29	1.06	0.55	1
50	1	1	0	0	0	1.77	4.74	6.39	1.02	0	52.96	129.96	69.18	1.06	0.66	1
58	1	1	0	0	0	0.66	3.04	6.82	1.15	0	75.12	93.12	52.85	1.35	0.74	1
87	1	1	0	0	0	1.32	5.38	1.89	1.71	0	75.38	129.86	69.23	0.83	0.57	1
57	1	1	0	0	0	1.23	3.58	4.37	1.16	0	75.01	114.36	62.3	1.01	0.67	1
60	0	1	0	0	0	0.89	2.71	7.1	1.41	0	51.21	105.75	58.44	1.25	0.55	1
55	0	1	0	0	0	1.32	3.19	4.75	1.44	0	82.53	115.11	62.62	1.14	0.55	1
70	0	1	0	0	0	1.2	3.51	4.47	1.26	0	50.93	131.79	70.03	1.25	0.69	1
68	0	1	0	0	0	0.65	2.89	6.7	0.82	0	81.41	102.09	56.86	1.29	0.59	1
60	0	1	0	0	0	1.39	4.9	5.63	1.09	0	57.51	162.98	83.88	1.01	0.56	1
56	0	1	0	0	0	1.08	3.43	5.29	1.21	0	42.94	107.75	59.4	1.1	0.55	1
50	0	1	0	0	0	0.84	2.99	5.8	1.62	0	79.8	147.29	76.91	1.16	0.54	1
52	0	1	0	0	0	1.64	3.49	4.73	1.05	0	55.25	137.71	72.63	0.76	0.59	1
49	0	1	0	0	0	1.54	3.61	4.95	1.28	0	44.13	88.94	51.01	1.02	0.44	1
71	0	1	0	0	0	1.64	3.4	4.85	1.08	0	58.96	104.62	58.06	0.82	0.54	1
72	0	1	0	0	0	1.15	3.49	4.83	1.18	0	72.68	127.1	67.94	1.06	0.63	1
60	0	1	0	0	0	1.9	2.98	7.35	0.92	0	33.83	124.5	66.73	0.93	0.56	1
82	0	1	0	0	0	1.42	4.1	4.63	1.2	0	58.83	105.15	58.19	0.76	0.33	1
70	0	1	0	0	0	1.49	3.59	3.8	0.93	0	63.61	118	63.89	0.94	0.7	1
60	0	1	0	0	0	0.83	4.53	5.07	1.28	0	46.78	71.5	43.26	1.01	0.41	1
64	0	1	0	0	0	1.4	3.25	5.3	0.97	0	61.44	144.27	75.61	0.88	0.6	1
66	0	1	0	0	0	1.52	4.67	7.56	1.09	0	25.67	95.56	53.96	1.19	0.53	1
52	0	1	0	0	0	1.42	3.8	3.79	1.15	0	55.68	135.51	71.62	0.97	0.6	1
65	0	1	0	0	0	1.54	4.32	4.88	1.37	0	65.87	136.96	72.34	1	0.48	1
77	0	1	0	0	0	1.33	4.17	4.97	1.41	0	73.62	99.26	55.66	0.79	0.49	1
79	0	1	0	0	0	1.14	3.62	4.96	0.87	0	70.87	112.25	61.39	1.13	0.62	1
62	0	1	0	0	0	2.13	2.26	5.59	1.08	0	58.38	131.17	69.76	0.92	0.51	1
51	0	1	0	0	0	0.98	4.18	5.51	0.92	0	36.53	150.09	78.1	1.02	0.52	1
67	0	1	0	0	0	1.43	4.21	5.88	1.33	0	60.27	123.73	66.5	1.02	0.73	1
57	0	1	0	0	0	1.1	3.96	4.18	1.31	0	73.3	101.57	56.61	0.94	0.64	1
57	0	1	0	0	0	0.85	5.82	5.91	1.29	0	54.62	125.94	67.46	1.01	0.59	1
53	0	0	0	0	0	1.25	2.33	4.85	0.97	0	78.69	95.29	53.83	1.24	0.51	1
48	0	0	0	0	0	1.36	4.36	4.6	1.23	0	46.36	64.89	40.29	0.99	0.65	1
76	0	0	0	0	0	1.42	2.77	4.63	1.08	0	68.84	104.23	57.78	1.12	0.69	1
60	0	0	0	0	0	1.36	4.9	4.75	1.52	0	67.63	124.84	66.9	0.91	0.5	1
59	0	0	0	0	0	1.84	3.29	6.76	1.23	0	51.03	72.3	43.61	1.14	0.52	1
77	0	0	0	0	0	1.6	4.9	2.24	0.63	0	42.23	113.45	61.9	0.93	0.51	1
54	0	0	0	0	0	1.94	3.27	5.27	1.28	0	62.51	119.84	64.77	1.25	0.6	1
52	0	0	0	0	0	1.35	2.72	5.74	0.94	0	58.91	110.31	60.51	0.97	0.64	1
87	0	0	0	0	0	0.98	2.61	3.89	1.48	0	44.34	134.02	71.05	1.06	0.6	1
71	0	0	0	0	0	1.24	4.42	5.4	1.49	0	56.87	113.9	62.09	1	0.56	1
66	0	0	0	0	0	0.92	4.55	3.35	1.1	0	64.71	125.58	67.27	1.31	0.63	1
75	0	0	0	0	0	1.33	3.51	4.38	1.14	0	58.31	115.15	62.63	0.64	0.66	1
52	0	0	0	0	0	0.95	2.95	6.21	1.19	0	48.99	82.71	48.18	1.06	0.56	1
75	0	0	0	0	0	1.12	2.86	5.57	1.09	0	53.71	79.31	46.77	0.77	0.7	1
77	0	0	0	0	0	2.06	3.41	5.04	0.99	0	53.39	77.56	45.92	1	0.52	1
59	0	0	0	0	0	1.49	2.94	6.17	1.07	0	56.48	152.63	79.3	1.07	0.55	1
69	0	0	0	0	0	1.31	2.31	5.76	1.34	0	67.92	122.14	65.79	1.17	0.55	1
65	0	0	0	0	0	1.22	3.76	3.96	1.22	0	56.84	132.11	70.22	1.33	0.45	1
57	0	0	0	0	0	1.61	3.89	6.36	1.19	0	56.52	154.42	80.11	1.12	0.68	1
69	0	0	0	0	0	1.7	4.5	6.26	1.55	0	54.4	99.66	55.88	1.02	0.63	1
64	0	0	0	0	0	1.15	5.03	6.61	1.44	0	57.21	116.8	63.4	0.96	0.46	1
67	0	0	0	0	0	1.22	2.83	7.42	1.16	0	63.42	102.13	56.84	0.73	0.66	1
66	0	0	0	0	0	0.68	3.22	4.96	1.38	0	68.56	92.3	52.51	0.96	0.61	1
59	0	0	0	0	0	1.93	4.82	7.68	1.31	0	56.09	132.47	70.34	0.7	0.64	1
56	0	0	0	0	0	1.66	3.17	5.49	0.82	0	59.3	133.22	70.71	0.93	0.65	1
50	0	0	0	0	0	0.82	3.57	5.65	0.72	0	46.59	97.46	54.76	0.76	0.52	1
68	0	0	0	0	0	1.87	3.44	5.67	0.91	0	65.41	125.24	67.14	0.77	0.54	1
55	0	0	0	0	0	1.46	3.22	5.06	1.08	0	52.17	110.13	60.43	0.81	0.68	1
75	0	0	0	0	0	1.57	6.26	3.97	0.97	0	59.05	38.07	28.42	1.59	0.56	1
59	0	0	0	0	0	0.93	4.9	4.83	0.81	0	52.5	113.7	62.03	0.7	0.72	1
64	0	0	0	0	0	0.87	3.93	3.88	0.97	0	60.56	118.41	64.06	1.07	0.47	1
73	0	0	0	0	0	1.17	4.31	4.57	1.29	0	53.95	149.8	78.04	1.1	0.6	1
77	0	0	0	0	0	0.87	3.61	4.06	0.74	0	57.68	157.64	81.54	1.15	0.7	1
69	0	0	0	0	0	1.15	3.89	4.95	0.92	0	43.47	126.5	67.7	1.19	0.53	1
58	0	0	0	0	0	0.96	2.79	7.11	0.93	0	56.22	116.74	63.34	1.02	0.56	1
71	0	0	0	0	0	1.22	4.64	3.71	1.37	0	57.51	110.03	60.37	1.31	0.47	1
58	0	0	0	0	0	1.51	4.14	6.98	1.13	0	66.37	110.64	60.68	1.1	0.66	1
66	0	0	0	0	0	1.9	5.44	4.5	1.31	0	57.12	144.96	75.88	0.76	0.65	1
54	0	0	0	0	0	1.47	3.93	3.8	1.01	0	60.58	117.65	63.75	1.11	0.67	1
68	0	0	0	0	0	1.44	5.07	4.35	0.79	0	58.66	77.6	45.94	0.88	0.53	1
66	0	0	0	0	0	1.43	3.99	5.54	0.72	0	77.17	122.22	65.8	1.24	0.45	1
66	0	0	0	0	0	1.19	3.17	4.93	1.14	0	53.87	120.93	65.24	1.15	0.65	1
47	0	0	0	0	0	1.1	3.38	4.92	1.36	0	48.94	83.62	48.69	1.03	0.51	1
55	0	0	0	0	0	1.69	4.89	5.32	1.05	0	51.46	98.41	55.22	1.46	0.53	1
78	0	0	0	0	0	1.02	4.68	4.72	1.18	0	56.17	87.72	50.54	1.14	0.56	1
57	0	0	0	0	0	1.82	1.35	4.28	1.31	0	57.71	138.53	73.08	1.38	0.59	1
70	0	0	0	0	0	1.09	3.06	5.71	1.29	0	57.23	120.58	65.07	0.89	0.66	1
60	0	0	0	0	0	0.96	3.33	4	1.29	0	58.74	119.52	64.61	1.24	0.69	1
40	0	0	0	0	0	1.3	4.16	4.85	1.14	0	59.61	114.77	62.5	0.8	0.59	1
54	0	0	0	0	0	1.02	4.58	5.59	1.26	0	57.51	124.72	66.89	1.02	0.66	1
48	0	0	0	0	0	1.22	4.92	3.09	1.44	0	68.57	112.8	61.63	0.85	0.6	1
54	0	0	0	0	0	1.37	4.05	4.96	1.34	0	56.59	97.2	54.76	0.93	0.65	1
75	0	0	0	0	0	1.61	4.5	1.8	1.28	0	65.76	74.91	44.8	1.42	0.72	1
63	0	0	0	0	0	0.54	2.64	4.26	1	0	60.94	129.91	69.19	0.98	0.58	1
68	0	0	0	0	0	0.95	4.52	3.88	1.1	0	42.28	99.99	55.9	1.43	0.63	1
62	0	0	0	0	0	1.07	4.63	3.34	1.24	0	57.51	81.32	47.65	0.79	0.8	1
50	0	0	0	0	0	1.05	4.55	4.63	1.14	0	49.69	102.38	57.07	1	0.65	1
47	0	0	0	0	0	1.37	5.2	5.36	1.06	0	54.37	107.33	59.2	1.01	0.51	1
58	0	0	0	0	0	1.57	3.79	5.4	0.83	0	61.01	84.57	49.04	0.84	0.58	1
59	0	0	0	0	0	0.84	5.36	5.54	1.06	0	39.34	100.84	56.29	0.69	0.63	1
67	0	0	0	0	0	1.5	4.2	5.92	1.11	0	70.64	102.36	57	1.01	0.53	1
49	0	0	0	0	0	1.96	5.1	6.37	1.22	0	55.38	145.62	76.2	1.18	0.66	1
78	0	0	0	0	0	0.59	4.18	4.48	1.19	0	59.71	89.76	51.34	1.08	0.57	1
59	0	0	0	0	0	1.63	2.98	5.39	1.3	0	68.83	75.26	44.93	1.1	0.57	1
61	0	0	0	0	0	1.43	2.42	5.41	1.36	0	65.84	94.76	53.57	0.67	0.49	1
56	0	0	0	0	0	1.17	4.83	6.28	1.29	0	55.76	110.78	60.7	0.94	0.61	1
74	0	0	0	0	0	0.99	3.67	6.17	1.12	0	60.69	130.65	69.59	1	0.63	1
74	1	1	1	1	1	1.09	3.5	5.57	0.88	1	86.51	57.96	35.25	1.4	0.66	0
67	1	1	1	1	1	0.62	4.52	6.77	1.22	1	57.46	139.1	62.52	0.91	0.63	0
46	1	1	1	1	1	1.77	4.22	7.48	1.19	1	55.59	157.51	66.65	1.14	0.62	0
58	1	1	1	1	1	1.68	3.98	5.02	1.07	1	68.53	81.67	66.39	0.95	0.48	0
61	1	1	1	1	1	1.6	3.61	4.27	1.14	1	71.08	160.88	59.27	0.95	0.64	0
67	1	1	1	1	1	1.65	3.19	5.93	1.04	1	40.52	134.98	60.55	0.93	0.71	0
68	1	1	1	1	1	1.15	3.6	4.96	0.94	1	56.58	107.67	61.34	0.8	0.73	0
69	1	1	1	1	1	2.33	3.54	5.85	1.23	1	71.58	151.65	74.57	1.18	0.63	0
52	1	1	1	1	1	1.39	3.46	3.55	1.22	1	46.21	126.18	75.27	1.27	0.66	0
65	1	1	1	1	1	1.3	3.13	7	0.97	1	50.5	93.37	65.96	1.03	0.68	0
66	1	1	1	1	1	1.18	3.27	6.25	0.96	1	52.64	105.55	39.12	1.28	0.48	0
63	1	1	1	1	1	1.28	2.95	4.98	0.94	1	62.36	110.01	60.92	0.97	0.62	0
40	1	1	1	1	1	1.42	3.58	5.23	1.03	1	56.58	113.52	55.37	0.99	0.67	0
58	1	1	1	1	1	1.46	4.37	4.8	1.2	1	72.34	151.89	68.73	0.97	0.76	0
67	1	1	1	1	1	1.01	3.95	3.41	1.51	1	54.49	108.47	62.37	0.94	0.77	0
70	1	1	1	1	1	0.75	3.98	5.51	1.03	1	57.69	113.52	67.88	1.29	0.85	0
63	1	1	1	1	1	1.08	4.23	4.33	1.14	1	60.59	78.47	58.68	1.29	0.59	0
63	1	1	1	1	1	1.66	3.89	4.64	1.14	1	59.58	86.33	49.15	1.24	0.76	0
59	1	1	1	1	1	1.28	3.11	4.36	0.92	1	56.58	123.9	66.75	1.08	0.5	0
59	1	1	1	1	1	1.11	3.59	4.1	1.32	1	59.35	113.7	58.18	0.9	0.57	0
59	1	1	1	1	1	1.29	4.26	4.33	0.84	1	52.16	79.84	62.47	1.45	0.66	0
59	1	1	1	1	1	1.28	5.07	4.59	1.17	1	49.6	114.7	45.22	1.01	0.76	0
59	1	1	1	1	1	1	3.26	6.66	1.56	1	70.11	128.58	36.38	0.87	0.6	0
58	1	1	1	1	1	0.81	3.55	6.19	1.47	1	62.86	118.18	60.55	0.54	0.62	0
58	1	1	1	1	1	0.6	4.32	6.41	1.04	1	50.9	56.69	31.77	0.83	0.68	0
53	1	1	1	1	1	0.59	2.95	5.13	1.21	1	57.68	101.19	34.25	1	0.57	0
62	1	1	1	1	1	0.57	4.11	5.08	1.02	1	58.33	137.25	60.6	1.31	0.54	0
67	1	1	1	1	1	1.73	4.26	5.46	1.08	1	69.91	156.94	60.55	1.13	0.75	0
62	1	1	1	1	1	0.78	3.64	5.84	1.32	1	48.2	126.51	68.4	1.06	0.78	0
63	1	1	1	1	1	0.78	3.22	5.14	1.13	1	58.04	112.47	64.43	1.2	0.7	0
60	1	1	1	1	1	1.98	5.41	5.12	1.52	1	52.33	113.52	74.81	0.54	0.59	0
64	1	1	1	1	1	1.44	3.8	2.17	0.95	1	45.63	136.54	45.5	1.34	0.59	0
64	1	1	1	1	1	1.53	3.73	5.75	1.71	1	56.16	124.99	57.03	0.87	0.53	0
61	1	1	1	1	1	0.96	4.3	3.4	1.38	1	51.16	145.41	68.89	0.77	0.49	0
63	1	1	1	1	1	1.23	3.33	7.09	1.11	1	53.22	100.94	55.6	1.33	0.56	0
59	1	1	1	1	1	1.04	4.05	5.2	1.25	1	48.45	127.05	53	0.97	0.62	0
69	1	1	1	1	1	1.49	4.39	6.96	1.26	1	53.74	73.05	63.3	1.31	0.58	0
63	1	1	1	1	1	1.28	4.34	6.85	0.76	1	61.81	115.49	43.55	1.18	0.8	0
76	1	1	1	1	1	1.36	3.76	4.85	1.03	1	56.58	83.99	56.09	1.19	0.48	0
61	1	1	1	1	1	1.17	4.38	3.87	1.07	1	68.95	118.38	65.26	0.83	0.67	0
60	1	1	0	1	1	1.48	4.55	4.86	1.09	1	56.58	78.1	92.58	1.58	0.42	0
58	1	1	0	1	1	0.91	3.35	4.92	1.49	1	70.26	87.7	65.81	0.9	0.56	0
76	1	1	0	1	1	0.87	4.08	5.3	1.46	1	38.87	103.42	47.06	1.44	0.51	0
59	1	1	0	1	0	1.02	4.44	6.51	1.25	1	37.96	82.14	60.57	0.64	0.63	0
63	1	1	0	1	0	1.35	3.35	5.01	1.03	1	70.55	92.29	77.53	1.2	0.54	0
68	1	1	0	1	0	1.27	3.03	3.45	1.66	1	52.89	113.52	69.59	1.07	0.59	0
70	1	1	0	1	0	0.9	4.18	6.64	1.24	1	66.96	113.52	65.43	0.92	0.46	0
81	1	1	0	1	0	1.08	4.2	5.61	1.12	1	47.91	93.34	53.47	0.87	0.82	0
63	1	1	0	1	0	1.45	3.01	4.62	1	1	55.3	128.53	79.71	0.77	0.7	0
54	1	1	0	1	0	1.58	3.64	6.32	1.39	1	53.21	113.25	70.57	1.49	0.78	0
65	1	1	0	0	0	0.99	2.62	2.78	1	1	53.62	118	76.4	1.15	0.46	0
55	1	1	0	0	0	1.26	3.17	5.67	1.57	1	65.12	102.46	50.75	0.99	0.84	0
55	1	1	0	0	0	1.64	5.3	4.43	1.18	1	56.58	103.18	64.92	1.01	0.6	0
78	1	1	0	0	0	1.48	3.18	5.13	1.37	1	60.37	99.84	58.41	1.33	0.55	0
60	1	1	0	0	0	1.3	2.95	4.96	1.33	1	56.58	103.74	61.66	1.43	0.72	0
67	1	1	0	0	0	1.13	4.15	5.12	1.39	1	56.58	97.11	53.38	0.98	0.47	0
65	1	1	0	0	0	1.49	3	6.09	1.57	1	49.53	113.52	51.94	1.13	0.53	0
67	1	1	0	0	0	1.02	3.32	4.93	1.39	1	46.52	113.52	60.07	0.98	0.55	0
52	1	1	0	0	0	1.89	3.36	2.83	0.81	1	58.98	153.98	58.38	1.34	0.56	0
54	1	1	0	0	0	1.75	4.11	5.12	1.57	1	55.45	176.24	47.67	0.78	0.76	0
69	1	1	0	0	0	0.81	4.96	5.8	0.9	1	56.58	105.79	58.73	0.67	0.55	0
63	1	1	0	0	0	1.47	2.88	4.3	1.34	1	48.46	116.75	50.3	0.97	0.69	0
58	1	1	0	0	0	1.28	3.05	2.04	1.39	1	61.88	113.52	63.02	1.19	0.52	0
75	1	1	0	0	0	0.74	2.96	4.6	1.33	1	54.9	148.42	40.7	0.9	0.72	0
54	1	1	0	0	0	0.65	3.34	3.22	1.42	1	75.3	111.1	65.09	0.9	0.6	0
63	1	1	0	0	0	1.28	4.47	3.64	0.95	0	52.34	111.23	66.66	1.22	0.52	0
61	1	1	0	0	0	0.69	3.58	5.02	1.43	0	61.1	77.41	66.36	1.25	0.55	0
68	1	1	0	0	0	1.77	4.18	7.05	1.06	0	63.92	159.3	71.1	0.9	0.47	0
54	1	1	0	0	0	1.81	2.47	2.91	1.32	0	48.55	144.67	43.78	1.03	0.65	0
68	1	1	0	0	0	1.37	3.49	6.28	1.04	0	42.9	57.71	44.45	0.95	0.55	0
63	0	1	0	0	0	1.23	4.07	4.66	1.07	0	47.2	82.13	68.2	0.83	0.46	0
71	0	1	0	0	0	1.25	4.15	3.8	1.09	0	43.16	115.5	60.55	1.05	0.5	0
63	0	1	0	0	0	1.68	4.31	5.06	1.3	0	55.22	96.12	70.39	0.77	0.6	0
74	0	1	0	0	0	0.51	4.68	5.46	1.18	0	64.48	162.07	64.54	0.66	0.66	0
69	0	1	0	0	0	2.09	3.01	5.13	1.29	0	62.8	121.87	58.6	1.23	0.39	0
61	0	1	0	0	0	1.98	4.03	4.14	1.28	0	78.59	93.42	68.8	1.41	0.64	0
52	0	1	0	0	0	0.98	5.19	3.2	1.75	0	56.58	88.44	69.34	1.64	0.71	0
58	0	1	0	0	0	0.37	4.03	5.14	0.88	0	56.58	119.49	73.81	0.87	0.67	0
65	0	1	0	0	0	1.87	4.66	3.42	1.08	0	59.31	72.54	76.68	1.25	0.56	0
63	0	1	0	0	0	1.41	3.65	6.06	1.25	0	52.74	113.52	62.94	0.93	0.54	0
50	0	0	0	0	0	1.03	4.62	6.48	1.36	0	56.58	113.52	63.55	0.92	0.53	0
62	0	0	0	0	0	1.4	3.57	4.21	0.91	0	34.14	118.27	51.45	0.99	0.52	0
39	0	0	0	0	0	1.62	3.47	5.84	1.17	0	27.2	94.13	73.18	1.21	0.39	0
82	0	0	0	0	0	1.47	4.07	6.55	1.24	0	59.79	112.41	59.9	0.96	0.38	0
56	0	0	0	0	0	0.59	4.38	6.51	1.19	0	72.55	44.85	54.67	1.09	0.68	0
75	0	0	0	0	0	1.34	5.01	6.51	1.2	0	60.46	136.67	60.55	1.2	0.85	0
80	0	0	0	0	0	1.1	4.79	5.74	1.14	0	58.36	146.52	52.69	1.38	0.6	0
66	0	0	0	0	0	1.8	4.01	5.12	0.73	0	56.91	149.31	50.28	1.17	0.51	0
64	0	0	0	0	0	1.39	3.44	4.54	1.37	0	63.32	152.08	51.73	0.99	0.74	0
68	0	0	0	0	0	1.28	3.5	5.12	1.44	0	30.65	118.84	73.99	0.89	0.49	0
61	0	0	0	0	0	0.83	4.08	5.43	1.45	0	72.02	163.98	71.13	1.3	0.53	0
68	0	0	0	0	0	2.31	4.81	6.02	1.35	0	40.15	54.33	54.07	0.98	0.58	0
64	0	0	0	0	0	0.99	4.63	6.21	0.91	0	59.66	113.52	68.54	0.78	0.51	0
67	0	0	0	0	0	0.95	4.19	2.91	1.39	0	64.21	147.9	56.53	1.02	0.5	0
70	0	0	0	0	0	1.25	3.67	6.78	1.24	0	56.14	148.65	52.89	0.99	0.56	0
62	0	0	0	0	0	2.14	4.01	5.59	1.21	0	42.86	115.49	73.63	0.73	0.57	0
63	0	0	0	0	0	1.4	2.94	6.03	1.28	0	53.93	124.15	49.73	1.16	0.62	0
62	0	0	0	0	0	1.88	4.34	4.54	1.09	0	50.16	113.52	75.53	0.7	0.53	0
71	0	0	0	0	0	0.45	3.84	6.3	1.31	0	67.43	70.51	45.1	1.2	0.68	0
56	0	0	0	0	0	1.28	3.53	3.21	1.49	0	56.15	114	58.6	0.75	0.56	0
66	0	0	0	0	0	1.73	3.2	7.67	1.26	0	61.02	103.25	55.54	1.19	0.57	0
50	0	0	0	0	0	1.07	3.59	4.06	1.1	0	60.79	109.66	64.31	0.97	0.56	0
51	0	0	0	0	0	1.84	4.48	4.73	1.47	0	53.21	119.78	85.48	0.9	0.72	0
72	0	0	0	0	0	0.85	3.99	3.37	0.86	0	36.01	134.82	60.87	1.14	0.61	0
61	0	0	0	0	0	1.48	4.66	6.28	1.13	0	72.73	113.52	60.78	1.3	0.55	0
